# Supplementary material for: Disrupted cognitive and affective empathy network interactions in autistic children viewing social animation
Source: Soc Cogn Affect Neurosci. 2024 Apr 10;19(1):nsae028. doi: 10.1093/scan/nsae028 (PMC11071513; doi:10.1093/scan/nsae028)
Supplement: nsae028_Supp [file nsae028_supp.zip]

Archive with 1 entries (1 files):
- scan-23-229-File007.docx
